# Supplementary material for: Structure and lipid dynamics in the maintenance of lipid asymmetry inner membrane complex of A. baumannii
Source: Commun Biol. 2021 Jun 29;4:817. doi: 10.1038/s42003-021-02318-4 (PMC8241846; doi:10.1038/s42003-021-02318-4)
Supplement: Supplementary file 4 — Supplementary Data 1. [file 42003_2021_2318_MOESM4_ESM.zip › FigS1_raw_data.txt]

wave_number	boxsize	pix size	resolution	fsc_nomask	fsc_sphericalmask	fsc_loosemask	fsc_tightmask	fsc_noisesub_true	fsc_noisesub
0.5	256	1.07	547.84	1	1	1	1	nan	1
1.5	256	1.07	182.6133333	0.999962	0.999995	0.999999	1	2	1
2.5	256	1.07	109.568	0.999912	0.999968	0.999987	0.999997	-0.068182	0.999997
3.5	256	1.07	78.26285714	0.999374	0.999712	0.999924	0.99999	0.028736	0.99999
4.5	256	1.07	60.87111111	0.999328	0.999579	0.999832	0.999988	0.153527	0.999988
5.5	256	1.07	49.80363636	0.99945	0.999792	0.999912	0.999971	0.147826	0.999971
6.5	256	1.07	42.14153846	0.999333	0.999741	0.999898	0.999972	-0.002132	0.999972
7.5	256	1.07	36.52266667	0.999115	0.999629	0.999861	0.99995	-0.082687	0.99995
8.5	256	1.07	32.22588235	0.998865	0.999482	0.999816	0.999934	-0.044173	0.999934
9.5	256	1.07	28.83368421	0.997424	0.998727	0.999592	0.999861	-0.02642	0.999861
10.5	256	1.07	26.08761905	0.996688	0.998578	0.99948	0.999734	-0.003375	0.999734
11.5	256	1.07	23.81913043	0.995819	0.998207	0.999312	0.999716	-0.011022	0.999716
12.5	256	1.07	21.9136	0.989177	0.995649	0.998297	0.999576	0.034108	0.999576
13.5	256	1.07	20.29037037	0.978526	0.991729	0.996727	0.999356	0.046152	0.999356
14.5	256	1.07	18.89103448	0.974397	0.988598	0.995492	0.999327	0.04438	0.999327
15.5	256	1.07	17.67225806	0.972923	0.987368	0.994633	0.999068	0.035895	0.999068
16.5	256	1.07	16.60121212	0.971284	0.986462	0.993886	0.998746	0.00755	0.998746
17.5	256	1.07	15.65257143	0.96624	0.985035	0.992797	0.998649	-0.020991	0.998649
18.5	256	1.07	14.80648649	0.955211	0.980743	0.991489	0.998492	-0.006605	0.998492
19.5	256	1.07	14.04717949	0.957761	0.980717	0.991331	0.998401	-0.016486	0.998401
20.5	256	1.07	13.36195122	0.959297	0.981839	0.990424	0.998047	-0.034349	0.998047
21.5	256	1.07	12.74046512	0.946059	0.975963	0.987376	0.997736	-0.010887	0.997736
22.5	256	1.07	12.17422222	0.936565	0.969838	0.984872	0.997313	-0.007758	0.997313
23.5	256	1.07	11.65617021	0.938845	0.970702	0.984512	0.997079	-0.017205	0.997079
24.5	256	1.07	11.18040816	0.93021	0.967799	0.982651	0.996643	-0.018281	0.996643
25.5	256	1.07	10.74196078	0.915025	0.961319	0.978864	0.996032	-0.021137	0.996032
26.5	256	1.07	10.33660377	0.906808	0.95502	0.976198	0.995095	-0.027162	0.995095
27.5	256	1.07	9.960727273	0.888584	0.947171	0.971393	0.993558	-0.033961	0.993558
28.5	256	1.07	9.61122807	0.873605	0.937359	0.963813	0.991537	-0.0264	0.991537
29.5	256	1.07	9.285423729	0.851281	0.926661	0.958289	0.989278	-0.012581	0.989278
30.5	256	1.07	8.980983607	0.832041	0.917567	0.952662	0.986719	-0.021567	0.986719
31.5	256	1.07	8.695873016	0.815526	0.91111	0.947135	0.983389	-0.034207	0.983389
32.5	256	1.07	8.428307692	0.781527	0.895969	0.938226	0.979459	-0.029568	0.979459
33.5	256	1.07	8.176716418	0.741045	0.869709	0.925386	0.974809	-0.022446	0.974809
34.5	256	1.07	7.939710145	0.698988	0.84008	0.906839	0.968424	-0.020221	0.968424
35.5	256	1.07	7.716056338	0.664406	0.821648	0.891634	0.961832	-0.010032	0.961832
36.5	256	1.07	7.504657534	0.642359	0.802359	0.87901	0.953083	-0.006919	0.953083
37.5	256	1.07	7.304533333	0.597128	0.780037	0.862415	0.945832	-0.002733	0.945832
38.5	256	1.07	7.114805195	0.561121	0.748514	0.83787	0.936377	0.007912	0.936377
39.5	256	1.07	6.934683544	0.525666	0.722376	0.821361	0.92402	-0.006302	0.92402
40.5	256	1.07	6.76345679	0.491901	0.695633	0.809428	0.911551	-0.020603	0.911551
41.5	256	1.07	6.600481928	0.496748	0.69991	0.805092	0.907611	-0.027256	0.907611
42.5	256	1.07	6.445176471	0.512876	0.711121	0.815588	0.911611	-0.025995	0.911611
43.5	256	1.07	6.297011494	0.519951	0.718171	0.819929	0.912538	-0.006563	0.912538
44.5	256	1.07	6.155505618	0.505161	0.716273	0.819097	0.910429	0.048261	0.910429
45.5	256	1.07	6.02021978	0.50626	0.707329	0.811602	0.902314	0.192822	0.902314
46.5	256	1.07	5.890752688	0.482798	0.694155	0.801389	0.894999	0.443432	0.894999
47.5	256	1.07	5.766736842	0.451635	0.674351	0.789153	0.885392	0.672349	0.885392
48.5	256	1.07	5.647835052	0.450699	0.676241	0.791413	0.885536	0.783618	0.783618
49.5	256	1.07	5.533737374	0.460951	0.680332	0.797039	0.88666	0.823646	0.823646
50.5	256	1.07	5.424158416	0.466322	0.692145	0.802247	0.892553	0.845865	0.845865
51.5	256	1.07	5.318834951	0.456491	0.681454	0.792484	0.892878	0.856193	0.856193
52.5	256	1.07	5.21752381	0.440676	0.670481	0.792025	0.89483	0.866105	0.866105
53.5	256	1.07	5.12	0.425833	0.665688	0.78857	0.891443	0.865092	0.865092
54.5	256	1.07	5.026055046	0.404117	0.654906	0.790356	0.890404	0.860618	0.860618
55.5	256	1.07	4.935495495	0.393749	0.642717	0.778971	0.883672	0.851764	0.851764
56.5	256	1.07	4.848141593	0.355249	0.609971	0.753771	0.867654	0.834488	0.834488
57.5	256	1.07	4.763826087	0.320377	0.567291	0.716531	0.849231	0.818722	0.818722
58.5	256	1.07	4.682393162	0.245937	0.48618	0.661545	0.826727	0.797456	0.797456
59.5	256	1.07	4.603697479	0.208984	0.42693	0.612448	0.80097	0.768805	0.768805
60.5	256	1.07	4.527603306	0.163435	0.370627	0.552747	0.764161	0.725702	0.725702
61.5	256	1.07	4.45398374	0.105602	0.272084	0.444178	0.704629	0.660432	0.660432
62.5	256	1.07	4.38272	0.058194	0.159024	0.317783	0.629601	0.582325	0.582325
63.5	256	1.07	4.313700787	0.040614	0.107354	0.221586	0.545821	0.500441	0.500441
64.5	256	1.07	4.246821705	0.015158	0.071308	0.168458	0.46832	0.424303	0.424303
65.5	256	1.07	4.181984733	0.017176	0.050136	0.119493	0.395287	0.349074	0.349074
66.5	256	1.07	4.119097744	0.022111	0.032409	0.069274	0.336827	0.284756	0.284756
67.5	256	1.07	4.058074074	0.018197	0.024076	0.044873	0.275175	0.224848	0.224848
68.5	256	1.07	3.998832117	0.009804	0.009849	0.051853	0.232187	0.191611	0.191611
69.5	256	1.07	3.941294964	0.006024	0.011527	0.022517	0.191734	0.15622	0.15622
70.5	256	1.07	3.885390071	0.00953	0.015717	0.026716	0.160434	0.126297	0.126297
71.5	256	1.07	3.831048951	0.00468	0.006085	0.024598	0.119016	0.091402	0.091402
72.5	256	1.07	3.778206897	0.003327	-0.000898	0.007843	0.085254	0.060195	0.060195
73.5	256	1.07	3.726802721	-0.00136	0.001634	0.011119	0.073833	0.054489	0.054489
74.5	256	1.07	3.676778523	0.000514	0.002834	0.01764	0.06466	0.051974	0.051974
75.5	256	1.07	3.62807947	0.007958	0.005166	0.010766	0.086922	0.068123	0.068123
76.5	256	1.07	3.580653595	-0.005112	-0.002525	0.013978	0.075296	0.040988	0.040988
77.5	256	1.07	3.534451613	0.004535	0.003775	-0.004872	0.069364	0.035056	0.035056
78.5	256	1.07	3.489426752	0.001662	0.01095	0.00433	0.066335	0.039782	0.039782
79.5	256	1.07	3.445534591	-0.006346	-0.006729	0.005234	0.064994	0.048007	0.048007
80.5	256	1.07	3.402732919	-0.003841	-0.004396	-0.001743	0.043498	0.033263	0.033263
81.5	256	1.07	3.360981595	0.004364	-0.004668	-0.013422	0.034078	0.026375	0.026375
82.5	256	1.07	3.320242424	-0.006062	0.004645	-0.000908	0.04523	0.042468	0.042468
83.5	256	1.07	3.280479042	-0.0005	0.003298	0.001094	0.024712	0.026623	0.026623
84.5	256	1.07	3.241656805	0.003049	0.000119	-0.009662	0.027167	0.029376	0.029376
85.5	256	1.07	3.20374269	-0.003135	-0.00153	0.002144	0.053155	0.048704	0.048704
86.5	256	1.07	3.166705202	0.00564	-0.000733	-0.007403	0.036812	0.031487	0.031487
87.5	256	1.07	3.130514286	0.001945	-0.00001	-0.004696	0.025504	0.014847	0.014847
88.5	256	1.07	3.095141243	0.000795	-0.001731	0.003587	0.045057	0.038749	0.038749
89.5	256	1.07	3.060558659	0.003249	0.001659	0.015495	0.046112	0.038551	0.038551
90.5	256	1.07	3.026740331	0.000467	0.012124	0.010531	0.023796	0.009877	0.009877
91.5	256	1.07	2.993661202	0.001307	0.00313	0.00648	0.016273	-0.003585	-0.003585
92.5	256	1.07	2.961297297	-0.002468	-0.002365	0.007538	0.016786	0.001109	0.001109
93.5	256	1.07	2.929625668	0.004127	0.011513	0.017727	0.018342	0.012858	0.012858
94.5	256	1.07	2.898624339	-0.000827	0.001763	0.002496	0.005648	0.005728	0.005728
95.5	256	1.07	2.868272251	0.00344	-0.000357	-0.000123	0.006369	0.006183	0.006183
96.5	256	1.07	2.838549223	0.000186	0.000895	-0.000444	0.014979	0.022215	0.022215
97.5	256	1.07	2.809435897	0.00725	0.007339	0.004683	0.022622	0.0234	0.0234
98.5	256	1.07	2.780913706	0.004971	0.00052	0.001196	0.027797	0.025149	0.025149
99.5	256	1.07	2.752964824	-0.005681	0.00087	0.007566	0.03468	0.036201	0.036201
100.5	256	1.07	2.725572139	-0.005344	-0.008675	0.003993	0.024474	0.028436	0.028436
101.5	256	1.07	2.698719212	0.003133	-0.00332	-0.008144	0.00052	0.000833	0.000833
102.5	256	1.07	2.672390244	-0.005131	-0.002985	0.000199	-0.012055	-0.012938	-0.012938
103.5	256	1.07	2.646570048	-0.000153	-0.002369	0.001883	-0.004275	-0.004547	-0.004547
104.5	256	1.07	2.621244019	0.000496	-0.004971	-0.00104	0.00947	0.004895	0.004895
105.5	256	1.07	2.596398104	-0.003729	-0.002207	0.001186	0.01908	0.026374	0.026374
106.5	256	1.07	2.572018779	-0.000662	-0.005205	0.004041	0.004415	0.013683	0.013683
107.5	256	1.07	2.548093023	0.000298	0.000661	0.00356	0.012791	0.017936	0.017936
108.5	256	1.07	2.524608295	0.002014	0.000424	-0.005056	0.021461	0.025022	0.025022
109.5	256	1.07	2.501552511	0.004733	0.001534	-0.00255	0.011617	0.013287	0.013287
110.5	256	1.07	2.478914027	-0.001561	-0.006789	-0.007695	-0.001445	-0.001396	-0.001396
111.5	256	1.07	2.456681614	0.000727	0.005005	-0.00512	0.003241	0.000025	0.000025
112.5	256	1.07	2.434844444	-0.001294	-0.000781	0.000866	0.010728	0.005313	0.005313
113.5	256	1.07	2.41339207	0.000125	0.001736	-0.001938	0.004743	-0.005373	-0.005373
114.5	256	1.07	2.39231441	0.000484	0.003228	-0.002318	0.009404	-0.000759	-0.000759
115.5	256	1.07	2.371601732	0.000363	-0.001483	0.002295	0.019704	0.009974	0.009974
116.5	256	1.07	2.351244635	-0.000989	-0.001773	0.00376	0.016129	0.013016	0.013016
117.5	256	1.07	2.331234043	0.002998	0.000028	0.000758	0.010436	0.010768	0.010768
118.5	256	1.07	2.311561181	0.002057	-0.002993	-0.001883	0.021855	0.020217	0.020217
119.5	256	1.07	2.292217573	0.000908	0.000643	0.00128	0.012806	0.015066	0.015066
120.5	256	1.07	2.273195021	-0.001651	-0.004901	-0.007294	0.009928	0.013782	0.013782
121.5	256	1.07	2.254485597	-0.001529	0.002318	-0.003483	0.009981	0.011483	0.011483
122.5	256	1.07	2.236081633	-0.003296	0.000646	-0.00417	0.002605	0.005867	0.005867
123.5	256	1.07	2.217975709	0.004851	0.001792	0.002683	-0.008383	0.001402	0.001402
124.5	256	1.07	2.200160643	-0.000821	-0.007875	-0.012444	-0.020965	-0.016375	-0.016375
125.5	256	1.07	2.182629482	0.006019	0.003285	-0.007778	-0.015921	-0.015429	-0.015429
