# Supplementary material for: Structure and lipid dynamics in the maintenance of lipid asymmetry inner membrane complex of A. baumannii
Source: Commun Biol. 2021 Jun 29;4:817. doi: 10.1038/s42003-021-02318-4 (PMC8241846; doi:10.1038/s42003-021-02318-4)
Supplement: Supplementary file 5 — Supplementary Data 2. [file 42003_2021_2318_MOESM5_ESM.zip › FigS3_raw_data.txt]

wave_number	boxsize	pix size	resolution	fsc_nomask	fsc_sphericalmask	fsc_loosemask	fsc_tightmask	fsc_noisesub_true	fsc_noisesub
0.5	256	0.82	419.84	1	1	1	1	nan	1
1.5	256	0.82	139.9466667	0.999946	0.999973	0.999988	0.999996	0.041096	0.999996
2.5	256	0.82	83.968	0.999604	0.999791	0.999784	0.999962	0.02568	0.999962
3.5	256	0.82	59.97714286	0.9965	0.998881	0.998964	0.999876	0.113143	0.999876
4.5	256	0.82	46.64888889	0.998216	0.999187	0.999422	0.999864	0.229209	0.999864
5.5	256	0.82	38.16727273	0.997914	0.99916	0.999353	0.999867	0.02831	0.999867
6.5	256	0.82	32.29538462	0.997177	0.998928	0.999292	0.999738	0.011448	0.999738
7.5	256	0.82	27.98933333	0.995276	0.998429	0.99869	0.999649	0.007409	0.999649
8.5	256	0.82	24.69647059	0.994572	0.997361	0.998106	0.999256	-0.043064	0.999256
9.5	256	0.82	22.09684211	0.99193	0.996565	0.997042	0.99883	-0.01789	0.99883
10.5	256	0.82	19.99238095	0.975861	0.989656	0.991346	0.997175	0.020501	0.997175
11.5	256	0.82	18.25391304	0.95247	0.978356	0.982807	0.996485	0.018147	0.996485
12.5	256	0.82	16.7936	0.935778	0.967964	0.973352	0.994572	-0.007434	0.994572
13.5	256	0.82	15.54962963	0.950076	0.971361	0.976449	0.994393	-0.009497	0.994393
14.5	256	0.82	14.47724138	0.932615	0.963817	0.968416	0.993967	0.003426	0.993967
15.5	256	0.82	13.54322581	0.916204	0.953601	0.96023	0.992425	0.012909	0.992425
16.5	256	0.82	12.72242424	0.905561	0.947648	0.952005	0.990606	0.026691	0.990606
17.5	256	0.82	11.99542857	0.901217	0.941348	0.948933	0.987276	-0.024869	0.987276
18.5	256	0.82	11.34702703	0.890362	0.936557	0.943662	0.984171	-0.0606	0.984171
19.5	256	0.82	10.76512821	0.891561	0.935866	0.943155	0.98277	-0.056558	0.98277
20.5	256	0.82	10.24	0.862811	0.921165	0.930072	0.977465	-0.007445	0.977465
21.5	256	0.82	9.76372093	0.822175	0.89551	0.905226	0.968152	-0.011171	0.968152
22.5	256	0.82	9.329777778	0.805317	0.880346	0.891782	0.955891	-0.053785	0.955891
23.5	256	0.82	8.932765957	0.760049	0.852512	0.865278	0.943103	-0.054584	0.943103
24.5	256	0.82	8.568163265	0.696959	0.813261	0.833809	0.92684	-0.031097	0.92684
25.5	256	0.82	8.232156863	0.673607	0.793755	0.810231	0.912516	0.1308	0.912516
26.5	256	0.82	7.921509434	0.582888	0.724846	0.746562	0.876588	0.406388	0.876588
27.5	256	0.82	7.633454545	0.506177	0.6574	0.685806	0.835397	0.646081	0.835397
28.5	256	0.82	7.365614035	0.445095	0.614151	0.646511	0.787169	0.683977	0.683977
29.5	256	0.82	7.115932203	0.390653	0.571855	0.604189	0.747374	0.642685	0.642685
30.5	256	0.82	6.882622951	0.337652	0.51783	0.556045	0.709011	0.619596	0.619596
31.5	256	0.82	6.664126984	0.249517	0.409254	0.448938	0.644121	0.544563	0.544563
32.5	256	0.82	6.459076923	0.227011	0.373821	0.408602	0.613417	0.515517	0.515517
33.5	256	0.82	6.266268657	0.216074	0.376546	0.407692	0.611474	0.522235	0.522235
34.5	256	0.82	6.084637681	0.193145	0.368272	0.405663	0.624804	0.557134	0.557134
35.5	256	0.82	5.913239437	0.17167	0.349063	0.396169	0.611053	0.556556	0.556556
36.5	256	0.82	5.751232877	0.148406	0.309464	0.349434	0.575244	0.535374	0.535374
37.5	256	0.82	5.597866667	0.126253	0.277919	0.329475	0.530768	0.488559	0.488559
38.5	256	0.82	5.452467532	0.104453	0.235794	0.271652	0.510359	0.470502	0.470502
39.5	256	0.82	5.31443038	0.080862	0.22879	0.253889	0.49471	0.450999	0.450999
40.5	256	0.82	5.183209877	0.083711	0.184635	0.232944	0.499716	0.461221	0.461221
41.5	256	0.82	5.058313253	0.070739	0.164458	0.206768	0.489963	0.455734	0.455734
42.5	256	0.82	4.939294118	0.047384	0.154673	0.193695	0.477515	0.459062	0.459062
43.5	256	0.82	4.825747126	0.049691	0.140324	0.181066	0.450627	0.442986	0.442986
44.5	256	0.82	4.717303371	0.039195	0.123834	0.148775	0.437484	0.429963	0.429963
45.5	256	0.82	4.613626374	0.044361	0.097158	0.122589	0.401937	0.384493	0.384493
46.5	256	0.82	4.514408602	0.030863	0.065207	0.101888	0.355391	0.343926	0.343926
47.5	256	0.82	4.419368421	0.005325	0.049698	0.080132	0.272053	0.268747	0.268747
48.5	256	0.82	4.328247423	0.006361	0.033332	0.046789	0.195991	0.198929	0.198929
49.5	256	0.82	4.240808081	0.004196	0.023395	0.029953	0.157014	0.146397	0.146397
50.5	256	0.82	4.156831683	-0.000094	0.012522	0.018271	0.096197	0.085457	0.085457
51.5	256	0.82	4.076116505	-0.002795	0.021741	0.029094	0.094379	0.09375	0.09375
52.5	256	0.82	3.99847619	0.01258	0.013834	0.02314	0.076384	0.07243	0.07243
53.5	256	0.82	3.923738318	-0.003433	0.011209	0.006951	0.086986	0.090758	0.090758
54.5	256	0.82	3.851743119	0.001966	-0.007778	0.002391	0.050399	0.045491	0.045491
55.5	256	0.82	3.782342342	-0.003731	0.010118	0.010098	0.035576	0.019397	0.019397
56.5	256	0.82	3.71539823	-0.000099	0.014058	0.021903	0.045447	0.039111	0.039111
57.5	256	0.82	3.650782609	0.010415	0.024059	0.030736	0.043102	0.048621	0.048621
58.5	256	0.82	3.588376068	-0.002326	-0.000497	-0.004153	0.021047	0.012409	0.012409
59.5	256	0.82	3.528067227	-0.003624	-0.008665	-0.019624	0.006002	-0.013678	-0.013678
60.5	256	0.82	3.469752066	-0.006254	-0.001165	-0.006841	0.02188	0.010498	0.010498
61.5	256	0.82	3.413333333	-0.00905	-0.001941	0.000905	0.021882	0.008757	0.008757
62.5	256	0.82	3.35872	0.000207	-0.000723	0.000069	0.019137	0.004873	0.004873
63.5	256	0.82	3.305826772	-0.004516	0.003184	-0.002334	-0.0053	-0.017435	-0.017435
64.5	256	0.82	3.254573643	-0.002079	-0.008533	-0.011874	-0.014002	-0.004691	-0.004691
65.5	256	0.82	3.204885496	-0.003637	-0.006702	-0.006842	0.007992	0.006978	0.006978
66.5	256	0.82	3.156691729	-0.001145	0.008528	0.00989	0.000895	-0.005788	-0.005788
67.5	256	0.82	3.109925926	-0.004031	-0.006311	-0.004385	-0.03555	-0.029055	-0.029055
68.5	256	0.82	3.064525547	-0.006081	-0.013944	-0.01184	-0.014374	0.001781	0.001781
69.5	256	0.82	3.020431655	0.007062	0.00559	0.003097	0.001332	0.006264	0.006264
70.5	256	0.82	2.977588652	0.003441	0.001527	0.004291	-0.002941	-0.001911	-0.001911
71.5	256	0.82	2.935944056	0.000157	0.008355	0.014718	0.006653	0.009586	0.009586
72.5	256	0.82	2.895448276	-0.005141	-0.003822	0.000732	-0.001329	0.011588	0.011588
73.5	256	0.82	2.856054422	0.005616	0.006126	-0.003881	0.010955	0.020577	0.020577
74.5	256	0.82	2.817718121	0.007772	-0.001568	-0.008856	-0.009121	0.0035	0.0035
75.5	256	0.82	2.780397351	-0.005953	-0.014147	-0.019403	-0.006005	0.009432	0.009432
76.5	256	0.82	2.744052288	-0.005135	-0.009415	-0.010094	-0.00259	-0.006701	-0.006701
77.5	256	0.82	2.708645161	0.00676	0.001992	-0.000082	0.004196	0.00087	0.00087
78.5	256	0.82	2.674140127	-0.005487	-0.000093	-0.001956	0.020904	0.028114	0.028114
79.5	256	0.82	2.640503145	-0.008017	-0.014158	-0.00498	0.006905	0.023147	0.023147
80.5	256	0.82	2.607701863	-0.00579	-0.015167	-0.011604	-0.008518	0.009961	0.009961
81.5	256	0.82	2.575705521	-0.016805	-0.011455	-0.007659	0.003671	0.015317	0.015317
82.5	256	0.82	2.544484848	0.001489	-0.001814	0.007186	0.020297	0.017728	0.017728
83.5	256	0.82	2.514011976	-0.006657	0.001829	0.000875	0.012317	0.004382	0.004382
84.5	256	0.82	2.484260355	0.008497	-0.002779	-0.002044	0.01275	0.012048	0.012048
85.5	256	0.82	2.455204678	-0.005278	-0.005845	0.002776	0.007003	0.022352	0.022352
86.5	256	0.82	2.426820809	0.005818	0.004363	0.005596	0.00536	0.014297	0.014297
87.5	256	0.82	2.399085714	0.008429	0.008033	0.016926	0.006588	0.018866	0.018866
88.5	256	0.82	2.371977401	0.009588	0.00453	0.011825	-0.002959	0.005183	0.005183
89.5	256	0.82	2.34547486	-0.000308	-0.000129	0.005955	-0.00527	-0.000883	-0.000883
90.5	256	0.82	2.319558011	-0.006344	0.000215	-0.001928	-0.004893	-0.009967	-0.009967
91.5	256	0.82	2.29420765	-0.008806	-0.010092	-0.001539	0.000787	-0.005417	-0.005417
92.5	256	0.82	2.269405405	0.000896	0.001869	0.000366	0.00735	0.00161	0.00161
93.5	256	0.82	2.24513369	-0.003303	0.006036	0.006686	0.001832	-0.00255	-0.00255
94.5	256	0.82	2.221375661	0.001006	0.002974	0.003286	-0.000518	-0.006812	-0.006812
95.5	256	0.82	2.198115183	0.006568	0.005641	0.002908	-0.005648	-0.010926	-0.010926
96.5	256	0.82	2.175336788	-0.003863	0.001995	0.002621	0.000918	-0.004723	-0.004723
97.5	256	0.82	2.153025641	-0.002774	0.001464	0.003212	0.010079	0.013094	0.013094
98.5	256	0.82	2.131167513	0.006902	0.001696	0.003064	-0.001585	-0.008022	-0.008022
99.5	256	0.82	2.109748744	0.000859	0.00662	0.000276	-0.009283	-0.011284	-0.011284
100.5	256	0.82	2.088756219	-0.00041	-0.00563	-0.00786	-0.016083	-0.020326	-0.020326
101.5	256	0.82	2.06817734	-0.009026	-0.006698	-0.006255	-0.001736	-0.013574	-0.013574
102.5	256	0.82	2.048	-0.005662	0.002199	-0.000033	0.000941	-0.006874	-0.006874
103.5	256	0.82	2.02821256	-0.00037	0.006362	0.00513	0.015919	0.02277	0.02277
104.5	256	0.82	2.008803828	-0.000118	0.001059	0.000906	0.014315	0.020653	0.020653
105.5	256	0.82	1.989763033	0.002289	-0.000116	0.001113	0.010943	0.014816	0.014816
106.5	256	0.82	1.971079812	-0.007146	-0.013375	-0.006182	0.010183	0.009099	0.009099
107.5	256	0.82	1.952744186	0.002417	0.003812	0.007434	0.003224	-0.00254	-0.00254
108.5	256	0.82	1.934746544	0.003029	0.007323	0.006999	0.005679	0.007384	0.007384
109.5	256	0.82	1.917077626	0.004128	0.000583	-0.002134	0.006313	0.005531	0.005531
110.5	256	0.82	1.899728507	-0.002278	0.000387	-0.000762	0.012739	0.014134	0.014134
111.5	256	0.82	1.882690583	-0.005379	-0.001189	-0.000777	0.000826	0.002467	0.002467
112.5	256	0.82	1.865955556	0.000944	0.003551	-0.000021	-0.001574	-0.001722	-0.001722
113.5	256	0.82	1.849515419	0.007057	0.001805	0.001515	0.000849	0.001546	0.001546
114.5	256	0.82	1.833362445	0.002632	0.007375	0.00356	0.000563	-0.002475	-0.002475
115.5	256	0.82	1.817489177	-0.002041	-0.000148	-0.000413	-0.009972	-0.007002	-0.007002
116.5	256	0.82	1.801888412	-0.002769	-0.006016	-0.003386	-0.001081	-0.000533	-0.000533
117.5	256	0.82	1.786553191	0.009692	-0.001026	0.000351	-0.000653	0.000629	0.000629
118.5	256	0.82	1.771476793	-0.005867	-0.002865	-0.002818	0.002154	0.004012	0.004012
119.5	256	0.82	1.75665272	0.002664	-0.001727	-0.001177	-0.010173	-0.008219	-0.008219
120.5	256	0.82	1.742074689	0.003068	-0.002062	-0.001955	-0.010615	-0.006401	-0.006401
121.5	256	0.82	1.727736626	-0.001757	0.001234	0.004895	-0.006049	-0.003633	-0.003633
122.5	256	0.82	1.713632653	-0.002356	0.005995	0.005306	0.003794	0.000637	0.000637
123.5	256	0.82	1.699757085	0.000599	0.007175	0.009981	0.002105	-0.000794	-0.000794
124.5	256	0.82	1.686104418	0.00155	0.003322	0.002477	-0.005578	-0.005806	-0.005806
125.5	256	0.82	1.672669323	-0.003719	-0.005211	-0.005865	-0.008726	-0.005729	-0.005729
126.5	256	0.82	1.65944664	-0.001783	-0.004183	-0.00489	-0.013771	-0.007497	-0.007497
