# Supplementary material for: Structure and lipid dynamics in the maintenance of lipid asymmetry inner membrane complex of A. baumannii
Source: Commun Biol. 2021 Jun 29;4:817. doi: 10.1038/s42003-021-02318-4 (PMC8241846; doi:10.1038/s42003-021-02318-4)
Supplement: Supplementary file 6 — Supplementary Data 3. [file 42003_2021_2318_MOESM6_ESM.zip]

Archive with 3 entries (2 files):
- FigS4_raw_data.txt
- __MACOSX/
- __MACOSX/._FigS4_raw_data.txt
