# Supplementary material for: Structure and lipid dynamics in the maintenance of lipid asymmetry inner membrane complex of A. baumannii
Source: Commun Biol. 2021 Jun 29;4:817. doi: 10.1038/s42003-021-02318-4 (PMC8241846; doi:10.1038/s42003-021-02318-4)
Supplement: Supplementary file 6 — Supplementary Data 3. [file 42003_2021_2318_MOESM6_ESM.zip › FigS4_raw_data.txt]

wave_number	boxsize	pix size	resolution	fsc_nomask	fsc_sphericalmask	fsc_loosemask	fsc_tightmask	fsc_noisesub_true	fsc_noisesub
0.5	256	1.07	547.84	1	1	1	1	1	1
1.5	256	1.07	182.6133333	0.999951	0.999983	0.999991	0.999998	-0.181818	0.999998
2.5	256	1.07	109.568	0.999855	0.999964	0.999985	0.999994	0	0.999994
3.5	256	1.07	78.26285714	0.998951	0.99939	0.999847	0.999971	-0.02766	0.999971
4.5	256	1.07	60.87111111	0.99826	0.999209	0.999722	0.999864	-0.009313	0.999864
5.5	256	1.07	49.80363636	0.998573	0.999481	0.999708	0.999879	0.043703	0.999879
6.5	256	1.07	42.14153846	0.99816	0.99923	0.999647	0.999854	0.029774	0.999854
7.5	256	1.07	36.52266667	0.997826	0.999074	0.999511	0.999786	-0.063257	0.999786
8.5	256	1.07	32.22588235	0.996964	0.998559	0.999368	0.99975	-0.043803	0.99975
9.5	256	1.07	28.83368421	0.994694	0.997515	0.998768	0.999531	-0.037589	0.999531
10.5	256	1.07	26.08761905	0.993512	0.996961	0.998597	0.99947	-0.070758	0.99947
11.5	256	1.07	23.81913043	0.989569	0.995366	0.997726	0.999344	-0.058473	0.999344
12.5	256	1.07	21.9136	0.973576	0.989183	0.995187	0.998509	-0.040371	0.998509
13.5	256	1.07	20.29037037	0.959024	0.983357	0.991745	0.997618	-0.024691	0.997618
14.5	256	1.07	18.89103448	0.949218	0.975962	0.987149	0.996395	-0.025551	0.996395
15.5	256	1.07	17.67225806	0.94589	0.968043	0.982237	0.994896	-0.028833	0.994896
16.5	256	1.07	16.60121212	0.940451	0.967486	0.979984	0.994629	-0.017939	0.994629
17.5	256	1.07	15.65257143	0.933719	0.95947	0.973966	0.993393	-0.005251	0.993393
18.5	256	1.07	14.80648649	0.913817	0.951108	0.966524	0.989037	-0.018811	0.989037
19.5	256	1.07	14.04717949	0.910624	0.943654	0.959997	0.985686	-0.03178	0.985686
20.5	256	1.07	13.36195122	0.904784	0.941676	0.956338	0.983702	-0.024028	0.983702
21.5	256	1.07	12.74046512	0.88052	0.924606	0.945746	0.978054	-0.028044	0.978054
22.5	256	1.07	12.17422222	0.868418	0.912546	0.934712	0.97359	-0.037414	0.97359
23.5	256	1.07	11.65617021	0.861997	0.90528	0.923556	0.969942	-0.051849	0.969942
24.5	256	1.07	11.18040816	0.832787	0.879983	0.903326	0.963483	-0.060204	0.963483
25.5	256	1.07	10.74196078	0.810179	0.862743	0.887261	0.955271	-0.06148	0.955271
26.5	256	1.07	10.33660377	0.783707	0.843363	0.869029	0.943711	-0.084806	0.943711
27.5	256	1.07	9.960727273	0.745161	0.809507	0.843064	0.929009	-0.101115	0.929009
28.5	256	1.07	9.61122807	0.720046	0.790926	0.825037	0.916064	-0.114314	0.916064
29.5	256	1.07	9.285423729	0.70116	0.775742	0.810157	0.906902	-0.076671	0.906902
30.5	256	1.07	8.980983607	0.68199	0.768491	0.807774	0.902598	0.172214	0.902598
31.5	256	1.07	8.695873016	0.653099	0.758247	0.799385	0.889083	0.505382	0.889083
32.5	256	1.07	8.428307692	0.612195	0.730956	0.77418	0.866189	0.715203	0.866189
33.5	256	1.07	8.176716418	0.563841	0.684919	0.742555	0.840665	0.740331	0.740331
34.5	256	1.07	7.939710145	0.494324	0.641321	0.698356	0.807763	0.702183	0.702183
35.5	256	1.07	7.716056338	0.457289	0.603451	0.664415	0.780325	0.676896	0.676896
36.5	256	1.07	7.504657534	0.404338	0.562648	0.636037	0.750331	0.651633	0.651633
37.5	256	1.07	7.304533333	0.363931	0.522066	0.59923	0.721731	0.621176	0.621176
38.5	256	1.07	7.114805195	0.312799	0.462042	0.540525	0.675337	0.569389	0.569389
39.5	256	1.07	6.934683544	0.251746	0.398696	0.47209	0.618996	0.498305	0.498305
40.5	256	1.07	6.76345679	0.21173	0.361767	0.438724	0.575014	0.450724	0.450724
41.5	256	1.07	6.600481928	0.218288	0.371958	0.458675	0.578543	0.476142	0.476142
42.5	256	1.07	6.445176471	0.209564	0.368193	0.460521	0.582376	0.510224	0.510224
43.5	256	1.07	6.297011494	0.185175	0.351205	0.448222	0.580117	0.516177	0.516177
44.5	256	1.07	6.155505618	0.163604	0.319633	0.429361	0.571552	0.50141	0.50141
45.5	256	1.07	6.02021978	0.138593	0.29306	0.405018	0.544788	0.474602	0.474602
46.5	256	1.07	5.890752688	0.126241	0.262075	0.372686	0.522461	0.464813	0.464813
47.5	256	1.07	5.766736842	0.102962	0.219003	0.329811	0.480409	0.423982	0.423982
48.5	256	1.07	5.647835052	0.072953	0.177962	0.280803	0.453679	0.407179	0.407179
49.5	256	1.07	5.533737374	0.057618	0.156556	0.266052	0.452799	0.417607	0.417607
50.5	256	1.07	5.424158416	0.067848	0.179472	0.312496	0.486969	0.463094	0.463094
51.5	256	1.07	5.318834951	0.073596	0.189322	0.308585	0.495865	0.466654	0.466654
52.5	256	1.07	5.21752381	0.058701	0.158987	0.283089	0.4754	0.442093	0.442093
53.5	256	1.07	5.12	0.05695	0.152875	0.266093	0.455055	0.434676	0.434676
54.5	256	1.07	5.026055046	0.053533	0.130013	0.235925	0.441526	0.426552	0.426552
55.5	256	1.07	4.935495495	0.037144	0.111098	0.207571	0.420747	0.395544	0.395544
56.5	256	1.07	4.848141593	0.034769	0.089529	0.161646	0.375281	0.342113	0.342113
57.5	256	1.07	4.763826087	0.031977	0.076022	0.138959	0.334468	0.309612	0.309612
58.5	256	1.07	4.682393162	0.017222	0.064393	0.120117	0.318721	0.297432	0.297432
59.5	256	1.07	4.603697479	0.00539	0.050101	0.116366	0.297962	0.285015	0.285015
60.5	256	1.07	4.527603306	0.006936	0.037089	0.094601	0.24997	0.237111	0.237111
61.5	256	1.07	4.45398374	0.006803	0.022404	0.069005	0.18474	0.163804	0.163804
62.5	256	1.07	4.38272	0.007162	0.008174	0.022432	0.120732	0.109543	0.109543
63.5	256	1.07	4.313700787	0.002479	0.005749	0.011563	0.083717	0.082848	0.082848
64.5	256	1.07	4.246821705	0.011388	-0.006215	0.015182	0.072149	0.061131	0.061131
65.5	256	1.07	4.181984733	-0.001558	-0.004799	0.014112	0.062841	0.047226	0.047226
66.5	256	1.07	4.119097744	0.005482	0.005036	0.009738	0.057355	0.047085	0.047085
67.5	256	1.07	4.058074074	0.00191	0.003288	0.009423	0.048859	0.041089	0.041089
68.5	256	1.07	3.998832117	0.006061	-0.001605	0.00818	0.035075	0.024844	0.024844
69.5	256	1.07	3.941294964	0.001594	0.007284	0.010526	0.03144	0.02255	0.02255
70.5	256	1.07	3.885390071	0.010099	0.007508	0.005141	0.030079	0.023694	0.023694
71.5	256	1.07	3.831048951	-0.006704	-0.003877	0.0105	0.039531	0.029763	0.029763
72.5	256	1.07	3.778206897	-0.004642	0.004094	0.009683	0.034264	0.028164	0.028164
73.5	256	1.07	3.726802721	-0.006877	-0.002021	-0.004538	0.024799	0.026222	0.026222
74.5	256	1.07	3.676778523	0.002517	-0.003343	-0.003242	0.01877	0.032609	0.032609
75.5	256	1.07	3.62807947	-0.008315	-0.000888	-0.004474	0.016008	0.026239	0.026239
76.5	256	1.07	3.580653595	0.001244	0.011029	0.011884	0.024433	0.019955	0.019955
77.5	256	1.07	3.534451613	-0.013228	-0.014656	-0.00472	0.002026	-0.005982	-0.005982
78.5	256	1.07	3.489426752	0.010121	0.002297	-0.003399	-0.000894	-0.011502	-0.011502
79.5	256	1.07	3.445534591	0.003971	0.005585	0.010412	0.015508	0.001425	0.001425
80.5	256	1.07	3.402732919	-0.001123	0.004163	-0.00338	0.004761	-0.000692	-0.000692
81.5	256	1.07	3.360981595	0.000192	-0.00654	0.003164	-0.010304	-0.011511	-0.011511
82.5	256	1.07	3.320242424	0.004002	-0.005256	-0.01028	-0.00904	-0.01526	-0.01526
83.5	256	1.07	3.280479042	0.007167	-0.003907	0.00074	-0.005451	-0.012236	-0.012236
84.5	256	1.07	3.241656805	0.006975	0.002701	-0.002413	0.001058	0.004895	0.004895
85.5	256	1.07	3.20374269	-0.011283	-0.005336	0.009694	0.015545	0.024501	0.024501
86.5	256	1.07	3.166705202	0.000494	-0.015643	-0.016675	0.004151	0.009233	0.009233
87.5	256	1.07	3.130514286	-0.001711	-0.009065	-0.019742	-0.017899	-0.024811	-0.024811
88.5	256	1.07	3.095141243	-0.003576	0.003051	-0.001135	-0.008818	-0.012071	-0.012071
89.5	256	1.07	3.060558659	-0.00235	0.000941	-0.009921	0.001904	0.006847	0.006847
90.5	256	1.07	3.026740331	-0.003688	0.001183	-0.011451	-0.01603	-0.003657	-0.003657
91.5	256	1.07	2.993661202	-0.001623	0.000478	-0.002886	-0.016682	-0.014969	-0.014969
92.5	256	1.07	2.961297297	-0.005136	0.000609	-0.00452	-0.021123	-0.03001	-0.03001
93.5	256	1.07	2.929625668	-0.009621	-0.00764	-0.007036	-0.001524	-0.012082	-0.012082
94.5	256	1.07	2.898624339	0.003606	-0.012376	-0.018462	-0.008551	-0.015554	-0.015554
95.5	256	1.07	2.868272251	0.003632	0.003898	-0.004501	-0.017617	-0.023986	-0.023986
96.5	256	1.07	2.838549223	0.003521	0.009567	0.007243	-0.000758	-0.01095	-0.01095
97.5	256	1.07	2.809435897	0.001469	0.001991	0.006409	0.004272	-0.000575	-0.000575
98.5	256	1.07	2.780913706	-0.004816	-0.001461	0.000682	0.002818	0.006461	0.006461
99.5	256	1.07	2.752964824	-0.000847	-0.009546	-0.006087	-0.000493	0.00909	0.00909
100.5	256	1.07	2.725572139	0.006101	-0.008116	-0.001744	-0.00538	-0.004505	-0.004505
101.5	256	1.07	2.698719212	0.004806	-0.005169	-0.000506	0.00235	-0.003675	-0.003675
102.5	256	1.07	2.672390244	-0.004997	0.003595	-0.005076	0.002346	0.000878	0.000878
103.5	256	1.07	2.646570048	0.003143	-0.001479	-0.005306	0.007657	0.009366	0.009366
104.5	256	1.07	2.621244019	-0.004196	0.002923	0.009246	0.016967	0.022519	0.022519
105.5	256	1.07	2.596398104	0.002074	0.004535	0.011314	0.027147	0.03205	0.03205
106.5	256	1.07	2.572018779	-0.007012	0.001669	0.0183	0.024408	0.023533	0.023533
107.5	256	1.07	2.548093023	-0.002042	0.000454	0.00974	-0.002538	-0.002679	-0.002679
108.5	256	1.07	2.524608295	-0.00221	-0.007087	-0.001712	-0.004351	0.005872	0.005872
109.5	256	1.07	2.501552511	0.00176	0.004585	0.001279	0.012162	0.021575	0.021575
110.5	256	1.07	2.478914027	0.004622	0.000959	0.000858	0.011688	0.012062	0.012062
111.5	256	1.07	2.456681614	-0.004661	-0.001421	-0.003149	-0.006603	-0.007792	-0.007792
112.5	256	1.07	2.434844444	0.006277	0.01046	0.002719	-0.005576	-0.000972	-0.000972
113.5	256	1.07	2.41339207	0.000077	0.001616	-0.002947	-0.00772	0.004157	0.004157
114.5	256	1.07	2.39231441	-0.002701	0.000841	0.003707	-0.00576	0.006254	0.006254
115.5	256	1.07	2.371601732	-0.003986	0.007818	0.010253	0.002261	0.012226	0.012226
116.5	256	1.07	2.351244635	-0.001177	-0.002266	0.000172	-0.003185	-0.000703	-0.000703
117.5	256	1.07	2.331234043	0.000833	-0.00553	-0.006376	-0.009045	-0.009115	-0.009115
118.5	256	1.07	2.311561181	0.005225	0.00164	0.001782	0.00433	0.000742	0.000742
119.5	256	1.07	2.292217573	0.002746	0.000733	0.006524	0.005896	-0.002984	-0.002984
120.5	256	1.07	2.273195021	0.00152	-0.002208	0.000464	-0.010576	-0.021501	-0.021501
121.5	256	1.07	2.254485597	-0.001619	-0.001097	-0.011857	-0.004791	-0.019428	-0.019428
122.5	256	1.07	2.236081633	0.001457	0.00065	0.000821	0.006021	-0.005736	-0.005736
123.5	256	1.07	2.217975709	-0.002964	0.000834	0.000764	0.00419	0.004941	0.004941
124.5	256	1.07	2.200160643	-0.000361	0.000098	-0.000241	-0.010072	-0.005795	-0.005795
125.5	256	1.07	2.182629482	-0.006782	-0.007776	-0.009493	-0.013782	-0.005778	-0.005778
126.5	256	1.07	2.165375494	0.002189	-0.000918	-0.001549	-0.001381	0.005465	0.005465
